# Supplementary material for: Efficient Production Strategy of a Novel Postbiotic Produced by Bacillus subtilis and Its Antioxidant and Anti-Inflammatory Effects
Source: Molecules. 2025 May 8;30(10):2089. doi: 10.3390/molecules30102089 (PMC12113817; doi:10.3390/molecules30102089)
Supplement: Supplementary file 1 [file molecules-30-02089-s001.zip]

Archive with 1 entries (1 files):
- molecules-3589741-supplementary.pdf
